# Supplementary material for: Comparative Analysis of Cervical Disc Arthroplasty and Anterior Cervical Discectomy and Fusion: Trends, Demographics, and Clinical Outcomes in a Nationwide Inpatient Sample
Source: J Clin Med. 2025 Sep 18;14(18):6559. doi: 10.3390/jcm14186559 (PMC12470919; doi:10.3390/jcm14186559)
Supplement: Supplementary file 1 [file jcm-14-06559-s001.zip]

Archive with 1 entries (1 files):
- jcm-3840338-supplementary.pdf
